# Supplementary material for: Oligosaccharide Metabolism and Lipoteichoic Acid Production in Lactobacillus gasseri and Lactobacillus paragasseri
Source: Microorganisms. 2021 Jul 26;9(8):1590. doi: 10.3390/microorganisms9081590 (PMC8401598; doi:10.3390/microorganisms9081590)
Supplement: Supplementary file 1 [file microorganisms-09-01590-s001.zip]

Archive with 1 entries (1 files):
- microorganisms-1307296 suppl final.xlsx
