# Supplementary material for: Oligosaccharide Metabolism and Lipoteichoic Acid Production in Lactobacillus gasseri and Lactobacillus paragasseri
Source: Microorganisms. 2021 Jul 26;9(8):1590. doi: 10.3390/microorganisms9081590 (PMC8401598; doi:10.3390/microorganisms9081590)
Supplement: Supplementary file 1 [file microorganisms-09-01590-s001.zip › microorganisms-1307296 suppl final.xlsx]

## Sheet: ATCC 33323
Supplemental Table S1. Proteins assigned as GH in each strain by CAZy
	Lactobacillus gasseri ATCC 33323T (=JCM 1131T)
Gene ID	Annotated as	Signal Peptide	GH
GCA_000014425.1_01674	6-phospho-beta-glucosidase	N	GH1
GCA_000014425.1_00196	6-phospho-beta-glucosidase	N	GH1
GCA_000014425.1_00501	6-phospho-beta-galactosidase	N	GH1
GCA_000014425.1_00186	6-phospho-beta-glucosidase	N	GH1
GCA_000014425.1_01759	6-phospho-beta-glucosidase	N	GH1
GCA_000014425.1_00191	6-phospho-beta-glucosidase	N	GH1
GCA_000014425.1_00343	6-phospho-beta-galactosidase	Y (1-35)	GH1
GCA_000014425.1_00395	beta-glucosidase	N	GH3+CBM6
GCA_000014425.1_00083	beta-glucanase	N	GH8
GCA_000014425.1_00215	alpha-amylase	N	GH13+CBM34
GCA_000014425.1_00534	alpha, alpha-phosphotrehalase	N	GH13
GCA_000014425.1_00222	oligo-1,6-glucosidase	N	GH13
GCA_000014425.1_00518	oligo-1,6-glucosidase	N	GH13
GCA_000014425.1_00214	alpha-glucosidase	N	GH13
GCA_000014425.1_01551	aggregation promoting factor	Y (1-39)	GH23+CBM50
GCA_000014425.1_00636	lysin	N	GH25
GCA_000014425.1_00700	lysin	N	GH25
GCA_000014425.1_00161	lysozyme	Y (1-39)	GH25
GCA_000014425.1_01493	Cpl-7 lysozyme C-terminal domain protein	N	GH25
GCA_000014425.1_00569	lysozyme	N	GH25
GCA_000014425.1_00520	glycosyl hydrolase family 31	N	GH31
GCA_000014425.1_01734	alpha-glucosidase	N	GH31
GCA_000014425.1_00114	alpha-glucosidase	N	GH31
GCA_000014425.1_01784	sucrose-6-phosphate hydrolase	N	GH32
GCA_000014425.1_00397	sucrose-6-phosphate hydrolase	N	GH32
GCA_000014425.1_00256	alpha-galactosidase	N	GH36
GCA_000014425.1_00216	maltose phosphorylase	N	GH65
GCA_000014425.1_01269	levansucrase	Y (1-37)	GH68
GCA_000014425.1_00160	muramidase	Y (1-42)	GH73
GCA_000014425.1_01523	N-acetylmuramidase	N	GH73

## Sheet: JCM 11657
	Lactobacillus paragasseri JCM 11657
Gene ID	Annotated as	Signal Peptide	GH
PGA11657_04380	6-phospho-beta-glucosidase	N	GH1
PGA11657_07160	hypothetical protein	N	GH1
PGA11657_13140	6-phospho-beta-glucosidase	N	GH1
PGA11657_14860	6-phospho-beta-glucosidase	N	GH1
PGA11657_06880	6-phospho-beta-galactosidase	N	GH1
PGA11657_14970	6-phospho-beta-glucosidase	N	GH1
PGA11657_14920	6-phospho-beta-glucosidase	N	GH1
PGA11657_13830	6-phospho-beta-galactosidase	N	GH1
PGA11657_03240	beta-glucuronidase	N	GH2
PGA11657_13770	beta-glucosidase	N	GH3
PGA11657_16060	beta-glucanase	N	GH8
PGA11657_09630	sucrose phosphorylase	N	GH13
PGA11657_14680	alpha-amylase	N	GH13
PGA11657_07310	alpha, alpha-phosphotrehalase	N	GH13
PGA11657_14610	oligo-1,6-glucosidase	N	GH13
PGA11657_14690	alpha-glucosidase	N	GH13
PGA11657_08690	lysin	N	GH25
PGA11657_15250	lysozyme	Y (1-39)	GH25
PGA11657_07900	lysozyme	N	GH25
PGA11657_12570	alpha-glucosidase	N	GH31
PGA11657_07170	alpha-glucosidase	N	GH31
PGA11657_15740	alpha-glucosidase	N	GH31
PGA11657_12100	sucrose-6-phosphate hydrolase	N	GH32
PGA11657_17400	alpha-galactosidase	N	GH36
PGA11657_07180	beta-galactosidase	N	GH42
PGA11657_14670	maltose phosphorylase	N	GH65
PGA11657_05800	levansucrase	Y (1-37)	GH68
PGA11657_15260	muramidase	Y (1-42)	GH73+CBM50
PGA11657_16590	N-acetylmuramidase	N	GH73
PGA11657_07680	glucuronyl hydrolase	N	GH88
PGA11657_02080	beta-glucosidase	N	GH140
